# Supplementary material for: Changes in the liver proteome in apoE knockout mice exposed to inhalation of silica nanoparticles indicate mitochondrial damage and impairment of ER stress responses associated with microvesicular steatosis
Source: Environ Sci Pollut Res Int. 2022 Jul 29;30(1):699–709. doi: 10.1007/s11356-022-22179-6 (PMC9813169; doi:10.1007/s11356-022-22179-6)
Supplement: Supplementary file 1 — Supplementary file1 (XLSX 43 KB) [file 11356_2022_22179_MOESM1_ESM.xlsx]

## Sheet: FuzzyLookup_AddIn_Undo_Sheet
ProteinGroups	Qvalue	Genes	ProteinDescriptions	# Unique Total Peptides	Ratio	Local
Q8R2R3	0.000626683	Aagab	Alpha- and gamma-adaptin-binding protein p34	3	1.44289	C
Q9QY30	0.0450174	Abcb11	Bile salt export pump	66	0.7009	M
Q8BUE4	0.00042378	Aifm2	Ferroptosis suppressor protein 1	2	1.6422	C
Q8K023	0.00361338	Akr1c18	Aldo-keto reductase family 1 member C18	2	1.77828	C
P05064	0.0240747	Aldoa	Fructose-bisphosphate aldolase A	13	0.70013	M
P00688	0.00316134	Amy2	Pancreatic alpha-amylase	15	0.110609	C
P22892	0.00503277	Ap1g1	AP-1 complex subunit gamma-1	12	0.71302	M
Q9JKC8	0.00320813	Ap3m1	AP-3 complex subunit mu-1	2	1.52436	C
Q9DCR2	0.0112902	Ap3s1	AP-3 complex subunit sigma-1	3	0.699211	M
P09813	0.000228894	Apoa2	Apolipoprotein A-II	4	1.41706	C
P33622	0.0161733	Apoc3	Apolipoprotein C-III	4	0.693608	M
Q61268	0.0376703	Apoc4	Apolipoprotein C-IV	2	1.40267	C
Q8R429	0.0171136	Atp2a1	Sarcoplasmic/endoplasmic reticulum calcium ATPase 1	3	0.205625	M
P56135	0.00247219	Atp5mf	ATP synthase subunit f, mitochondrial	2	2.45636	C
Q9CQQ7	0.0141505	Atp5pb	ATP synthase F(0) complex subunit B1, mitochondrial	3	2.11564	C
P97450	0.0112902	Atp5pf	ATP synthase-coupling factor 6, mitochondrial	10	0.701248	M
Q9CQC6	0.00704599	Bzw1	Basic leucine zipper and W2 domain-containing protein 1	9	0.556973	C
P14211	0.00843131	Calr	Calreticulin	23	0.634403	C
O35887	0.00441143	Calu	Calumenin	13	0.709029	C
O54724	0.0176429	Cavin1	Caveolae-associated protein 1	10	0.663201	M
Q91X79	0.00567381	Cela1	Chymotrypsin-like elastase family member 1	4	0.397446	C
P05208	0.0165144	Cela2a	Chymotrypsin-like elastase family member 2A	3	0.331581	C
Q8VCT4	0.0317701	Ces1d	Carboxylesterase 1D	30	0.68411	C
Q63880	0.0192105	Ces3a	Carboxylesterase 3A	12	0.661909	C
Q8VCU1	0.0141505	Ces3b	Carboxylesterase 3B	16	0.623117	C
Q9D1L0	0.0230022	Chchd2	Coiled-coil-helix-coiled-coil-helix domain-containing protein 2	2	1.65603	C
Q9D7S9	1.24603e-09	Chmp5	Charged multivesicular body protein 5	6	2.18428	C
P07310	0.00472281	Ckm	Creatine kinase M-type	5	0.0500677	C
Q6P8J7	0.020559	Ckmt2	Creatine kinase S-type, mitochondrial	2	0.307078	M
Q3V4B5	0.00122168	Commd6	COMM domain-containing protein 6	2	1.65486	C
P19783	0.0178537	Cox4i1	Cytochrome c oxidase subunit 4 isoform 1, mitochondrial	4	1.57869	C
P12787	0.043264	Cox5a	Cytochrome c oxidase subunit 5A, mitochondrial	2	1.50136	C
Q7TPZ8	0.00895948	Cpa1	Carboxypeptidase A1	5	0.542299	C
P59108	0.0458702	Cpne2	Copine-2	4	3.38619	C
Q9CR35	0.00275525	Ctrb1	Chymotrypsinogen B	5	0.25488	C
P00186	0.00302518	Cyp1a2	Cytochrome P450 1A2	8	1.40083	C
P12790	0.0163187	Cyp2b9	Cytochrome P450 2B9	29	1.46189	M
Q6XVG2	0.0251454	Cyp2c54	Cytochrome P450 2C54	3	0.673631	C
P31786	0.000424785	Dbi	Acyl-CoA-binding protein	10	1.4035	C
Q9WV68	0.038954	Decr2	Peroxisomal 2,4-dienoyl-CoA reductase	5	0.653332	C
Q9D2G2	0.00474667	Dlst	Dihydrolipoyllysine-residue succinyltransferase component of 2-oxoglutarate dehydrogenase complex, mitochondrial	3	1.60318	C
Q9D6N5	0.00153279	Drap1	Dr1-associated corepressor	3	1.48419	C
Q9EQP2	0.0150389	Ehd4	EH domain-containing protein 4	6	1.90229	C
P59325	0.017969	Eif5	Eukaryotic translation initiation factor 5	4	0.658764	M
P49290	0.047868	Epx	Eosinophil peroxidase	16	0.707582	M
Q9D1Q6	0.00781594	Erp44	Endoplasmic reticulum resident protein 44	10	0.69514	C
P55050	0.000194165	Fabp2	Fatty acid-binding protein, intestinal	8	1.85743	C
P11404	0.0106954	Fabp3	Fatty acid-binding protein, heart	2	0.0694747	C
P97447	0.00719798	Fhl1	Four and a half LIM domains protein 1	9	0.535309	C
P52792	0.0322972	Gck	Hexokinase-4	4	1.81242	M
Q3TLS3	0.0316238	Gdpgp1	GDP-D-glucose phosphorylase 1	5	1.43403	C
P23591	0.0256365	Gfus	GDP-L-fucose synthase	4	0.500475	M
Q9Z0G0	0.028222	Gipc1	PDZ domain-containing protein GIPC1	4	1.61911	C
Q8VC60	0.0253441	Glb1l	Beta-galactosidase-1-like protein	3	2.09584	M
Q8BZM1	0.00895948	Glmn	Glomulin	2	1.72084	C
Q99P91	0.0149313	Gpnmb	Transmembrane glycoprotein NMB	3	1.45236	M
P43142	0.0477594	Gpr182	G-protein coupled receptor 182	2	2.67539	M
Q99LJ6	0.0220991	Gpx7	Glutathione peroxidase 7	4	1.99296	M
Q9R062	0.0142106	Gyg1	Glycogenin-1	3	0.470368	C
Q8CFX1	0.0470581	H6pd	GDH/6PGL endoplasmic bifunctional protein	20	0.691081	C
Q9NYQ2	0.0386741	Hao2	Hydroxyacid oxidase 2	13	1.52122	M
Q9D8V0	0.0112753	Hm13	Minor histocompatibility antigen H13	3	1.91565	C
O70503	0.00464312	Hsd17b12	Very-long-chain 3-oxoacyl-CoA reductase	5	1.58066	C
P08113	0.0197959	Hsp90b1	Endoplasmin	41	0.636298	C
P20029	0.0335749	Hspa5	Endoplasmic reticulum chaperone BiP	37	0.676878	C
Q9JKR6	0.0279895	Hyou1	Hypoxia up-regulated protein 1	30	0.667862	C
P01633	0.00599112	Igk-V19-17	Ig kappa chain V19-17	2	1.46737	C
Q9QZ85	0.0373865	Iigp1	Interferon-inducible GTPase 1	26	0.575506	M
Q8BPT6	0.0181752	Immp2l	Mitochondrial inner membrane protease subunit 2	3	2.93609	M
Q9Z0R4	0.00667744	Itsn1	Intersectin-1	6	0.57327	C
Q8BRV5	0.0232237	Kiaa1671	Uncharacterized protein KIAA1671	2	2.48686	C
O88447	0.00316134	Klc1	Kinesin light chain 1	7	0.706637	C
P11438	0.0252637	Lamp1	Lysosome-associated membrane glycoprotein 1	2	1.55076	C
Q8VCM4	0.0141092	Lipt1	Lipoyltransferase 1, mitochondrial	8	0.67628	M
P55302	0.00624546	Lrpap1	Alpha-2-macroglobulin receptor-associated protein	8	0.703927	C
Q9QXA5	0.00474667	Lsm4	U6 snRNA-associated Sm-like protein LSm4	2	1.52477	C
Q9CQQ8	0.013512	Lsm7	U6 snRNA-associated Sm-like protein LSm7	4	1.45654	C
P51885	0.0464977	Lum	Lumican	6	1.46888	M
P04247	0.00463532	Mb	Myoglobin	3	0.076408	C
Q8K5B2	0.0104294	Mcfd2	Multiple coagulation factor deficiency protein 2 homolog	3	0.603287	C
Q9ERE7	0.0397628	Mesd	LRP chaperone MESD	5	0.701311	C
O08601	0.0208038	Mttp	Microsomal triglyceride transfer protein large subunit	46	0.649928	C
A2BIM8	0.00204808	Mup18	Major urinary protein 18	19	0.539326	C
P04939	0.0158494	Mup3	Major urinary protein 3	7	0.64964	C
Q9EQS3	0.00743382	Mycbp	c-Myc-binding protein	2	1.47776	C
E9Q634	0.00608292	Myo1e	Unconventional myosin-Ie	6	1.39973	C
P58058	0.0354963	Nadk	NAD kinase	6	1.56946	C
P01660	0.0461506	NaN	Ig kappa chain V-III region PC 3741/TEPC 111	2	1.46407	C
P18526	0.0453738	NaN	Ig heavy chain V region 345	2	1.64676	C
P18528	0.0112902	NaN	Ig heavy chain V region 6.96	2	1.44153	M
Q8BR90	0.000255295	NaN	UPF0600 protein C5orf51 homolog	3	2.63954	C
Q8WUR0	0.00754401	NaN	Protein C19orf12 homolog	4	1.51015	C
Q62425	0.0098952	Ndufa4	Cytochrome c oxidase subunit NDUFA4	2	3.80262	C
Q9D6J6	0.0127877	Ndufv2	NADH dehydrogenase [ubiquinone] flavoprotein 2, mitochondrial	2	1.55138	C
Q9CR95	0.0287638	Necap1	Adaptin ear-binding coat-associated protein 1	3	0.649725	C
P29595	0.00882993	Nedd8	NEDD8	3	1.66141	C
O55125	0.00429008	Nipsnap1	Protein NipSnap homolog 1	9	1.40552	C
Q8K2H2	0.00871391	Otud6b	Deubiquitinase OTUD6B	2	1.43563	C
P09103	0.0157222	P4hb	Protein disulfide-isomerase	38	0.636965	C
Q8BVF2	0.0470581	Pdcl3	Phosducin-like protein 3	4	1.53852	C
P08003	0.0142999	Pdia4	Protein disulfide-isomerase A4	31	0.663904	C
Q80X73	0.00162926	Pelo	Protein pelota homolog	4	1.88222	C
O70250	0.00860044	Pgam2	Phosphoglycerate mutase 2	2	0.169899	C
Q80UU9	0.0078732	Pgrmc2	Membrane-associated progesterone receptor component 2	2	1.44287	C
Q3V0K9	0.00345924	Pls1	Plastin-1	5	1.65938	C
Q6P8U6	0.00302518	Pnlip	Pancreatic triacylglycerol lipase	5	0.322877	C
P60898	0.0108535	Polr2i	DNA-directed RNA polymerase II subunit RPB9	2	1.45608	C
P24369	0.0126533	Ppib	Peptidyl-prolyl cis-trans isomerase B	9	0.620047	C
Q8C767	0.0417441	Ppp1r3b	Protein phosphatase 1 regulatory subunit 3B	3	0.655015	M
Q925E7	0.0105175	Ppp2r2d	Serine/threonine-protein phosphatase 2A 55 kDa regulatory subunit B delta isoform	2	1.44549	C
P07146	0.0122695	Prss2	Anionic trypsin-2	2	0.10651	C
Q5SSW2	0.0211981	Psme4	Proteasome activator complex subunit 4	5	0.667488	C
Q9CZH3	0.00042378	Psmg3	Proteasome assembly chaperone 3	2	2.09868	C
P42669	0.00316134	Pura	Transcriptional activator protein Pur-alpha	4	0.650017	C
Q91X96	0.0252637	Rabif	Guanine nucleotide exchange factor MSS4	3	1.91647	C
Q9EQZ6	0.0142431	Rapgef4	Rap guanine nucleotide exchange factor 4	2	3.90507	M
Q8VCH7	0.00316134	Rdh10	Retinol dehydrogenase 10	3	1.46395	C
O54909	0.000238987	Rdh16	Retinol dehydrogenase 16	2	1.59908	C
Q6ZWV3	0.0165144	Rpl10	60S ribosomal protein L10	5	0.619434	C
P35979	0.00871391	Rpl12	60S ribosomal protein L12	3	0.346937	C
P47963	0.00719765	Rpl13	60S ribosomal protein L13	3	0.275251	C
Q9CR57	0.0122126	Rpl14	60S ribosomal protein L14	6	1.39978	M
Q9CPR4	0.0420932	Rpl17	60S ribosomal protein L17	5	0.553466	C
P84099	0.0249618	Rpl19	60S ribosomal protein L19	2	0.521944	C
Q9D7S7	0.0406188	Rpl22l1	60S ribosomal protein L22-like 1	4	1.45765	M
P61358	0.0101876	Rpl27	60S ribosomal protein L27	3	0.412233	C
P27659	0.0211981	Rpl3	60S ribosomal protein L3	3	0.703269	C
P62900	0.0138385	Rpl31	60S ribosomal protein L31	5	0.561714	C
Q6ZWV7	0.0294111	Rpl35	60S ribosomal protein L35	3	0.428756	C
P61514	0.00719765	Rpl37a	60S ribosomal protein L37a	3	0.514386	C
P14148	0.00474667	Rpl7	60S ribosomal protein L7	2	0.514047	C
P12970	0.0259031	Rpl7a	60S ribosomal protein L7a	6	0.609187	C
P63325	0.0368272	Rps10	40S ribosomal protein S10	4	0.605135	C
P62245	0.0102369	Rps15a	40S ribosomal protein S15a	3	0.518966	C
P14131	0.0374957	Rps16	40S ribosomal protein S16	4	0.623156	C
P62849	0.00695318	Rps24	40S ribosomal protein S24	4	0.622236	C
P97351	0.0243905	Rps3a	40S ribosomal protein S3a	12	0.667198	C
P62702	0.0368272	Rps4x	40S ribosomal protein S4, X isoform	9	0.535128	C
P62082	0.0497803	Rps7	40S ribosomal protein S7	8	0.706826	C
P62242	0.0267784	Rps8	40S ribosomal protein S8	6	0.640287	C
Q9D1J3	0.000675694	Sarnp	SAP domain-containing ribonucleoprotein	2	1.70409	C
Q91WP6	0.00682987	Serpina3n	Serine protease inhibitor A3N	2	2.60677	C
Q8BLX4	0.0416418	Slc35c1	GDP-fucose transporter 1	2	0.635009	M
Q8K4D3	0.00503277	Slc36a1	Proton-coupled amino acid transporter 1	3	1.47278	M
P08228	0.00139771	Sod1	Superoxide dismutase [Cu-Zn]	12	1.66379	C
Q8K1I3	0.0185552	Spp2	Secreted phosphoprotein 24	2	1.93436	M
P01831	0.0253441	Thy1	Thy-1 membrane glycoprotein	2	0.684002	M
Q99JT6	0.0112902	Tlcd1	TLC domain-containing protein 1	2	2.1086	M
Q99KF1	0.00358188	Tmed9	Transmembrane emp24 domain-containing protein 9	2	1.40239	C
Q8VC04	0.0464977	Tmem106a	Transmembrane protein 106A	4	1.6694	M
Q9CR67	0.00193426	Tmem33	Transmembrane protein 33	2	2.10145	C
Q8K2L8	0.0307394	Trappc12	Trafficking protein particle complex subunit 12	5	1.48115	C
Q91XB0	0.0368218	Trex1	Three-prime repair exonuclease 1	2	1.66688	M
Q80UN9	0.00584458	Trit1	tRNA dimethylallyltransferase	2	1.41526	C
Q8BMZ5	0.027832	Tsen34	tRNA-splicing endonuclease subunit Sen34	2	1.63816	C
Q91W90	0.0460969	Txndc5	Thioredoxin domain-containing protein 5	9	0.698409	C
Q8BJM7	0.0253441	Tyw1	S-adenosyl-L-methionine-dependent tRNA 4-demethylwyosine synthase TYW1	13	1.40211	M
P63280	0.0477594	Ube2i	SUMO-conjugating enzyme UBC9	3	3.87328	M
Q9EPV8	0.00531666	Ubl5	Ubiquitin-like protein 5	2	1.7052	C
Q8VCH8	0.000238987	Ubxn4	UBX domain-containing protein 4	2	1.82885	C
Q6P5E4	0.0211124	Uggt1	UDP-glucose:glycoprotein glucosyltransferase 1	26	0.6731	C
Q8CGR7	0.00567381	Upp2	Uridine phosphorylase 2	7	1.40354	C
Q8R5K2	0.0107237	Usp33	Ubiquitin carboxyl-terminal hydrolase 33	6	2.41684	M
Q9CWR1	0.00781594	Wdr73	WD repeat-containing protein 73	4	2.19378	C
Q924C1	0.0142568	Xpo5	Exportin-5	7	1.42222	C
P23475	0.00269755	Xrcc6	X-ray repair cross-complementing protein 6	6	0.644006	C
Q91XB7	0.00807861	Yif1a	Protein YIF1A	2	1.71381	M
Q3TIV5	0.0217279	Zc3h15	Zinc finger CCCH domain-containing protein 15	5	0.701779	M
Q9DAZ9	0.00044753	Zfyve19	Abscission/NoCut checkpoint regulator	3	2.10699	C
P56873	0.041528	Znrd2	Protein ZNRD2	3	1.46267	C

## Sheet: Arkusz1
ProteinGroups	Qvalue	Genes	ProteinDescriptions	# Unique Total Peptides	Ratio	Local
Q9EQZ6	0.0142431	Rapgef4	Rap guanine nucleotide exchange factor 4	2	3.90507	M
P63280	0.0477594	Ube2i	SUMO-conjugating enzyme UBC9	3	3.87328	M
Q62425	0.0098952	Ndufa4	Cytochrome c oxidase subunit NDUFA4	2	3.80262	C
P59108	0.0458702	Cpne2	Copine-2	4	3.38619	C
Q8BPT6	0.0181752	Immp2l	Mitochondrial inner membrane protease subunit 2	3	2.93609	M
P43142	0.0477594	Gpr182	G-protein coupled receptor 182	2	2.67539	M
Q8BR90	0.000255295	NaN	UPF0600 protein C5orf51 homolog	3	2.63954	C
Q91WP6	0.00682987	Serpina3n	Serine protease inhibitor A3N	2	2.60677	C
Q8BRV5	0.0232237	Kiaa1671	Uncharacterized protein KIAA1671	2	2.48686	C
P56135	0.00247219	Atp5mf	ATP synthase subunit f, mitochondrial	2	2.45636	C
Q8R5K2	0.0107237	Usp33	Ubiquitin carboxyl-terminal hydrolase 33	6	2.41684	M
Q9CWR1	0.00781594	Wdr73	WD repeat-containing protein 73	4	2.19378	C
Q9D7S9	1.24603e-09	Chmp5	Charged multivesicular body protein 5	6	2.18428	C
Q9CQQ7	0.0141505	Atp5pb	ATP synthase F(0) complex subunit B1, mitochondrial	3	2.11564	C
Q99JT6	0.0112902	Tlcd1	TLC domain-containing protein 1	2	2.1086	M
Q9DAZ9	0.00044753	Zfyve19	Abscission/NoCut checkpoint regulator	3	2.10699	C
Q9CR67	0.00193426	Tmem33	Transmembrane protein 33	2	2.10145	C
Q9CZH3	0.00042378	Psmg3	Proteasome assembly chaperone 3	2	2.09868	C
Q8VC60	0.0253441	Glb1l	Beta-galactosidase-1-like protein	3	2.09584	M
Q99LJ6	0.0220991	Gpx7	Glutathione peroxidase 7	4	1.99296	M
Q8K1I3	0.0185552	Spp2	Secreted phosphoprotein 24	2	1.93436	M
Q91X96	0.0252637	Rabif	Guanine nucleotide exchange factor MSS4	3	1.91647	C
Q9D8V0	0.0112753	Hm13	Minor histocompatibility antigen H13	3	1.91565	C
Q9EQP2	0.0150389	Ehd4	EH domain-containing protein 4	6	1.90229	C
Q80X73	0.00162926	Pelo	Protein pelota homolog	4	1.88222	C
P55050	0.000194165	Fabp2	Fatty acid-binding protein, intestinal	8	1.85743	C
Q8VCH8	0.000238987	Ubxn4	UBX domain-containing protein 4	2	1.82885	C
P52792	0.0322972	Gck	Hexokinase-4	4	1.81242	M
Q8K023	0.00361338	Akr1c18	Aldo-keto reductase family 1 member C18	2	1.77828	C
Q8BZM1	0.00895948	Glmn	Glomulin	2	1.72084	C
Q91XB7	0.00807861	Yif1a	Protein YIF1A	2	1.71381	M
Q9EPV8	0.00531666	Ubl5	Ubiquitin-like protein 5	2	1.7052	C
Q9D1J3	0.000675694	Sarnp	SAP domain-containing ribonucleoprotein	2	1.70409	C
Q8VC04	0.0464977	Tmem106a	Transmembrane protein 106A	4	1.6694	M
Q91XB0	0.0368218	Trex1	Three-prime repair exonuclease 1	2	1.66688	M
P08228	0.00139771	Sod1	Superoxide dismutase [Cu-Zn]	12	1.66379	C
P29595	0.00882993	Nedd8	NEDD8	3	1.66141	C
Q3V0K9	0.00345924	Pls1	Plastin-1	5	1.65938	C
Q9D1L0	0.0230022	Chchd2	Coiled-coil-helix-coiled-coil-helix domain-containing protein 2	2	1.65603	C
Q3V4B5	0.00122168	Commd6	COMM domain-containing protein 6	2	1.65486	C
P18526	0.0453738	NaN	Ig heavy chain V region 345	2	1.64676	C
Q8BUE4	0.00042378	Aifm2	Ferroptosis suppressor protein 1	2	1.6422	C
Q8BMZ5	0.027832	Tsen34	tRNA-splicing endonuclease subunit Sen34	2	1.63816	C
Q9Z0G0	0.028222	Gipc1	PDZ domain-containing protein GIPC1	4	1.61911	C
Q9D2G2	0.00474667	Dlst	Dihydrolipoyllysine-residue succinyltransferase component of 2-oxoglutarate dehydrogenase complex, mitochondrial	3	1.60318	C
O54909	0.000238987	Rdh16	Retinol dehydrogenase 16	2	1.59908	C
O70503	0.00464312	Hsd17b12	Very-long-chain 3-oxoacyl-CoA reductase	5	1.58066	C
P19783	0.0178537	Cox4i1	Cytochrome c oxidase subunit 4 isoform 1, mitochondrial	4	1.57869	C
P58058	0.0354963	Nadk	NAD kinase	6	1.56946	C
Q9D6J6	0.0127877	Ndufv2	NADH dehydrogenase [ubiquinone] flavoprotein 2, mitochondrial	2	1.55138	C
P11438	0.0252637	Lamp1	Lysosome-associated membrane glycoprotein 1	2	1.55076	C
Q8BVF2	0.0470581	Pdcl3	Phosducin-like protein 3	4	1.53852	C
Q9QXA5	0.00474667	Lsm4	U6 snRNA-associated Sm-like protein LSm4	2	1.52477	C
Q9JKC8	0.00320813	Ap3m1	AP-3 complex subunit mu-1	2	1.52436	C
Q9NYQ2	0.0386741	Hao2	Hydroxyacid oxidase 2	13	1.52122	M
Q8WUR0	0.00754401	NaN	Protein C19orf12 homolog	4	1.51015	C
P12787	0.043264	Cox5a	Cytochrome c oxidase subunit 5A, mitochondrial	2	1.50136	C
Q9D6N5	0.00153279	Drap1	Dr1-associated corepressor	3	1.48419	C
Q8K2L8	0.0307394	Trappc12	Trafficking protein particle complex subunit 12	5	1.48115	C
Q9EQS3	0.00743382	Mycbp	c-Myc-binding protein	2	1.47776	C
Q8K4D3	0.00503277	Slc36a1	Proton-coupled amino acid transporter 1	3	1.47278	M
P51885	0.0464977	Lum	Lumican	6	1.46888	M
P01633	0.00599112	Igk-V19-17	Ig kappa chain V19-17	2	1.46737	C
P01660	0.0461506	NaN	Ig kappa chain V-III region PC 3741/TEPC 111	2	1.46407	C
Q8VCH7	0.00316134	Rdh10	Retinol dehydrogenase 10	3	1.46395	C
P56873	0.041528	Znrd2	Protein ZNRD2	3	1.46267	C
P12790	0.0163187	Cyp2b9	Cytochrome P450 2B9	29	1.46189	M
Q9D7S7	0.0406188	Rpl22l1	60S ribosomal protein L22-like 1	4	1.45765	M
Q9CQQ8	0.013512	Lsm7	U6 snRNA-associated Sm-like protein LSm7	4	1.45654	C
P60898	0.0108535	Polr2i	DNA-directed RNA polymerase II subunit RPB9	2	1.45608	C
Q99P91	0.0149313	Gpnmb	Transmembrane glycoprotein NMB	3	1.45236	M
Q925E7	0.0105175	Ppp2r2d	Serine/threonine-protein phosphatase 2A 55 kDa regulatory subunit B delta isoform	2	1.44549	C
Q8R2R3	0.000626683	Aagab	Alpha- and gamma-adaptin-binding protein p34	3	1.44289	C
Q80UU9	0.0078732	Pgrmc2	Membrane-associated progesterone receptor component 2	2	1.44287	C
P18528	0.0112902	NaN	Ig heavy chain V region 6.96	2	1.44153	M
Q8K2H2	0.00871391	Otud6b	Deubiquitinase OTUD6B	2	1.43563	C
Q3TLS3	0.0316238	Gdpgp1	GDP-D-glucose phosphorylase 1	5	1.43403	C
Q924C1	0.0142568	Xpo5	Exportin-5	7	1.42222	C
P09813	0.000228894	Apoa2	Apolipoprotein A-II	4	1.41706	C
Q80UN9	0.00584458	Trit1	tRNA dimethylallyltransferase	2	1.41526	C
O55125	0.00429008	Nipsnap1	Protein NipSnap homolog 1	9	1.40552	C
Q8CGR7	0.00567381	Upp2	Uridine phosphorylase 2	7	1.40354	C
P31786	0.000424785	Dbi	Acyl-CoA-binding protein	10	1.4035	C
Q61268	0.0376703	Apoc4	Apolipoprotein C-IV	2	1.40267	C
Q99KF1	0.00358188	Tmed9	Transmembrane emp24 domain-containing protein 9	2	1.40239	C
Q8BJM7	0.0253441	Tyw1	S-adenosyl-L-methionine-dependent tRNA 4-demethylwyosine synthase TYW1	13	1.40211	M
P00186	0.00302518	Cyp1a2	Cytochrome P450 1A2	8	1.40083	C
Q9CR57	0.0122126	Rpl14	60S ribosomal protein L14	6	1.39978	M
E9Q634	0.00608292	Myo1e	Unconventional myosin-Ie	6	1.39973	C
P22892	0.00503277	Ap1g1	AP-1 complex subunit gamma-1	12	0.71302	M
O35887	0.00441143	Calu	Calumenin	13	0.709029	C
P49290	0.047868	Epx	Eosinophil peroxidase	16	0.707582	M
P62082	0.0497803	Rps7	40S ribosomal protein S7	8	0.706826	C
O88447	0.00316134	Klc1	Kinesin light chain 1	7	0.706637	C
P55302	0.00624546	Lrpap1	Alpha-2-macroglobulin receptor-associated protein	8	0.703927	C
P27659	0.0211981	Rpl3	60S ribosomal protein L3	3	0.703269	C
Q3TIV5	0.0217279	Zc3h15	Zinc finger CCCH domain-containing protein 15	5	0.701779	M
Q9ERE7	0.0397628	Mesd	LRP chaperone MESD	5	0.701311	C
P97450	0.0112902	Atp5pf	ATP synthase-coupling factor 6, mitochondrial	10	0.701248	M
Q9QY30	0.0450174	Abcb11	Bile salt export pump	66	0.7009	M
P05064	0.0240747	Aldoa	Fructose-bisphosphate aldolase A	13	0.70013	M
Q9DCR2	0.0112902	Ap3s1	AP-3 complex subunit sigma-1	3	0.699211	M
Q91W90	0.0460969	Txndc5	Thioredoxin domain-containing protein 5	9	0.698409	C
Q9D1Q6	0.00781594	Erp44	Endoplasmic reticulum resident protein 44	10	0.69514	C
P33622	0.0161733	Apoc3	Apolipoprotein C-III	4	0.693608	M
Q8CFX1	0.0470581	H6pd	GDH/6PGL endoplasmic bifunctional protein	20	0.691081	C
Q8VCT4	0.0317701	Ces1d	Carboxylesterase 1D	30	0.68411	C
P01831	0.0253441	Thy1	Thy-1 membrane glycoprotein	2	0.684002	M
P20029	0.0335749	Hspa5	Endoplasmic reticulum chaperone BiP	37	0.676878	C
Q8VCM4	0.0141092	Lipt1	Lipoyltransferase 1, mitochondrial	8	0.67628	M
Q6XVG2	0.0251454	Cyp2c54	Cytochrome P450 2C54	3	0.673631	C
Q6P5E4	0.0211124	Uggt1	UDP-glucose:glycoprotein glucosyltransferase 1	26	0.6731	C
Q9JKR6	0.0279895	Hyou1	Hypoxia up-regulated protein 1	30	0.667862	C
Q5SSW2	0.0211981	Psme4	Proteasome activator complex subunit 4	5	0.667488	C
P97351	0.0243905	Rps3a	40S ribosomal protein S3a	12	0.667198	C
P08003	0.0142999	Pdia4	Protein disulfide-isomerase A4	31	0.663904	C
O54724	0.0176429	Cavin1	Caveolae-associated protein 1	10	0.663201	M
Q63880	0.0192105	Ces3a	Carboxylesterase 3A	12	0.661909	C
P59325	0.017969	Eif5	Eukaryotic translation initiation factor 5	4	0.658764	M
Q8C767	0.0417441	Ppp1r3b	Protein phosphatase 1 regulatory subunit 3B	3	0.655015	M
Q9WV68	0.038954	Decr2	Peroxisomal 2,4-dienoyl-CoA reductase	5	0.653332	C
P42669	0.00316134	Pura	Transcriptional activator protein Pur-alpha	4	0.650017	C
O08601	0.0208038	Mttp	Microsomal triglyceride transfer protein large subunit	46	0.649928	C
Q9CR95	0.0287638	Necap1	Adaptin ear-binding coat-associated protein 1	3	0.649725	C
P04939	0.0158494	Mup3	Major urinary protein 3	7	0.64964	C
P23475	0.00269755	Xrcc6	X-ray repair cross-complementing protein 6	6	0.644006	C
P62242	0.0267784	Rps8	40S ribosomal protein S8	6	0.640287	C
P09103	0.0157222	P4hb	Protein disulfide-isomerase	38	0.636965	C
P08113	0.0197959	Hsp90b1	Endoplasmin	41	0.636298	C
Q8BLX4	0.0416418	Slc35c1	GDP-fucose transporter 1	2	0.635009	M
P14211	0.00843131	Calr	Calreticulin	23	0.634403	C
P14131	0.0374957	Rps16	40S ribosomal protein S16	4	0.623156	C
Q8VCU1	0.0141505	Ces3b	Carboxylesterase 3B	16	0.623117	C
P62849	0.00695318	Rps24	40S ribosomal protein S24	4	0.622236	C
P24369	0.0126533	Ppib	Peptidyl-prolyl cis-trans isomerase B	9	0.620047	C
Q6ZWV3	0.0165144	Rpl10	60S ribosomal protein L10	5	0.619434	C
P12970	0.0259031	Rpl7a	60S ribosomal protein L7a	6	0.609187	C
P63325	0.0368272	Rps10	40S ribosomal protein S10	4	0.605135	C
Q8K5B2	0.0104294	Mcfd2	Multiple coagulation factor deficiency protein 2 homolog	3	0.603287	C
Q9QZ85	0.0373865	Iigp1	Interferon-inducible GTPase 1	26	0.575506	M
Q9Z0R4	0.00667744	Itsn1	Intersectin-1	6	0.57327	C
P62900	0.0138385	Rpl31	60S ribosomal protein L31	5	0.561714	C
Q9CQC6	0.00704599	Bzw1	Basic leucine zipper and W2 domain-containing protein 1	9	0.556973	C
Q9CPR4	0.0420932	Rpl17	60S ribosomal protein L17	5	0.553466	C
Q7TPZ8	0.00895948	Cpa1	Carboxypeptidase A1	5	0.542299	C
A2BIM8	0.00204808	Mup18	Major urinary protein 18	19	0.539326	C
P97447	0.00719798	Fhl1	Four and a half LIM domains protein 1	9	0.535309	C
P62702	0.0368272	Rps4x	40S ribosomal protein S4, X isoform	9	0.535128	C
P84099	0.0249618	Rpl19	60S ribosomal protein L19	2	0.521944	C
P62245	0.0102369	Rps15a	40S ribosomal protein S15a	3	0.518966	C
P61514	0.00719765	Rpl37a	60S ribosomal protein L37a	3	0.514386	C
P14148	0.00474667	Rpl7	60S ribosomal protein L7	2	0.514047	C
P23591	0.0256365	Gfus	GDP-L-fucose synthase	4	0.500475	M
Q9R062	0.0142106	Gyg1	Glycogenin-1	3	0.470368	C
Q6ZWV7	0.0294111	Rpl35	60S ribosomal protein L35	3	0.428756	C
P61358	0.0101876	Rpl27	60S ribosomal protein L27	3	0.412233	C
Q91X79	0.00567381	Cela1	Chymotrypsin-like elastase family member 1	4	0.397446	C
P35979	0.00871391	Rpl12	60S ribosomal protein L12	3	0.346937	C
P05208	0.0165144	Cela2a	Chymotrypsin-like elastase family member 2A	3	0.331581	C
Q6P8U6	0.00302518	Pnlip	Pancreatic triacylglycerol lipase	5	0.322877	C
Q6P8J7	0.020559	Ckmt2	Creatine kinase S-type, mitochondrial	2	0.307078	M
P47963	0.00719765	Rpl13	60S ribosomal protein L13	3	0.275251	C
Q9CR35	0.00275525	Ctrb1	Chymotrypsinogen B	5	0.25488	C
Q8R429	0.0171136	Atp2a1	Sarcoplasmic/endoplasmic reticulum calcium ATPase 1	3	0.205625	M
O70250	0.00860044	Pgam2	Phosphoglycerate mutase 2	2	0.169899	C
P00688	0.00316134	Amy2	Pancreatic alpha-amylase	15	0.110609	C
P07146	0.0122695	Prss2	Anionic trypsin-2	2	0.10651	C
P04247	0.00463532	Mb	Myoglobin	3	0.076408	C
P11404	0.0106954	Fabp3	Fatty acid-binding protein, heart	2	0.0694747	C
P07310	0.00472281	Ckm	Creatine kinase M-type	5	0.0500677	C
Supplemental Table 1: Identification of proteins significantly regulated in the liver of SiNPs-treated apoE-/- mice. Cellular localization (local): M – mitochondrial, C – cytosolic.
